# Supplementary material for: Olfactory Bulb Proteomics Reveals Widespread Proteostatic Disturbances in Mixed Dementia and Guides for Potential Serum Biomarkers to Discriminate Alzheimer Disease and Mixed Dementia Phenotypes
Source: J Pers Med. 2021 Jun 3;11(6):503. doi: 10.3390/jpm11060503 (PMC8227984; doi:10.3390/jpm11060503)
Supplement: Supplementary file 1 [file jpm-11-00503-s001.zip]

Archive with 24 entries (23 files):
- SUPPLEMENTARY FIGURES AND TABLES/
- __MACOSX/._SUPPLEMENTARY FIGURES AND TABLES
- SUPPLEMENTARY FIGURES AND TABLES/Supplementary Figure 1 20x30cm 300ppp (1).tif
- __MACOSX/SUPPLEMENTARY FIGURES AND TABLES/._Supplementary Figure 1 20x30cm 300ppp (1).tif
- SUPPLEMENTARY FIGURES AND TABLES/Supplementary Table 3. Functional analysis OB DEPs mixD.xlsx
- __MACOSX/SUPPLEMENTARY FIGURES AND TABLES/._Supplementary Table 3. Functional analysis OB DEPs mixD.xlsx
- SUPPLEMENTARY FIGURES AND TABLES/.DS_Store
- __MACOSX/SUPPLEMENTARY FIGURES AND TABLES/._.DS_Store
- SUPPLEMENTARY FIGURES AND TABLES/Supplemetary table 5. ELISA quantitation.xlsx
- __MACOSX/SUPPLEMENTARY FIGURES AND TABLES/._Supplemetary table 5. ELISA quantitation.xlsx
- SUPPLEMENTARY FIGURES AND TABLES/Supplementary Figure 2 20x30cm 300ppp (1).tif
- __MACOSX/SUPPLEMENTARY FIGURES AND TABLES/._Supplementary Figure 2 20x30cm 300ppp (1).tif
- SUPPLEMENTARY FIGURES AND TABLES/Supplementary Figure 4 20x30cm 300ppp (1).tif
- __MACOSX/SUPPLEMENTARY FIGURES AND TABLES/._Supplementary Figure 4 20x30cm 300ppp (1).tif
- SUPPLEMENTARY FIGURES AND TABLES/Supplementary table 1. Serum samples included in the study.xlsx
- __MACOSX/SUPPLEMENTARY FIGURES AND TABLES/._Supplementary table 1. Serum samples included in the study.xlsx
- SUPPLEMENTARY FIGURES AND TABLES/Supplementary File 1.pdf
- __MACOSX/SUPPLEMENTARY FIGURES AND TABLES/._Supplementary File 1.pdf
- SUPPLEMENTARY FIGURES AND TABLES/Supplementary Table 4. Functional clustering comparing OB DEPs in AD stages III-IV, stages V-VI and MixD subjects.xlsx
- __MACOSX/SUPPLEMENTARY FIGURES AND TABLES/._Supplementary Table 4. Functional clustering comparing OB DEPs in AD stages III-IV, stages V-VI and MixD subjects.xlsx
- SUPPLEMENTARY FIGURES AND TABLES/Supplementary Table 2. OB DEPs in mixed dementia.xlsx
- __MACOSX/SUPPLEMENTARY FIGURES AND TABLES/._Supplementary Table 2. OB DEPs in mixed dementia.xlsx
- SUPPLEMENTARY FIGURES AND TABLES/SUPPLEMENTARY FIGURE 3.tif
- __MACOSX/SUPPLEMENTARY FIGURES AND TABLES/._SUPPLEMENTARY FIGURE 3.tif
