# Supplementary material for: Olfactory Bulb Proteomics Reveals Widespread Proteostatic Disturbances in Mixed Dementia and Guides for Potential Serum Biomarkers to Discriminate Alzheimer Disease and Mixed Dementia Phenotypes
Source: J Pers Med. 2021 Jun 3;11(6):503. doi: 10.3390/jpm11060503 (PMC8227984; doi:10.3390/jpm11060503)
Supplement: Supplementary file 1 [file jpm-11-00503-s001.zip › SUPPLEMENTARY FIGURES AND TABLES/Supplemetary table 5. ELISA quantitation.xlsx]

## Sheet: Hoja1
Neurexin 3			TNR			LRP1
Control	AD	MixD	Control	AD	MixD	Control	AD	MixD
2.184	0.293	1.803	0.57	0.369	0.551	0	143.666	53.713
1.716	0.643	0.732	0.43	0.407	0.356	162.636	150.098	97.972
0.76	0.351	0.626	0.391	0.355	0.37	159.911	5.286	275.889
3.61	0.066	0.889	0.457	0.349	0.358	131.857	28.838	25.418
0.957	0.672	0.795	0.52	0.353	0.299	153.758	164.223	160.138
1.832	0.843	0.83	0.431	0.255	0.298	148.952	84.806	147.346
1.812	0.274	4.981	0.4	0.296	0.238	143.436	160.82	160.593
2.117	0.439	1.32	0.376	0.336	0.251	71.877	90.443	111.631
1.497	2.996	0.893	0.344	0.378	0.236	112.106	260.723	118.027
2.74	0.545	1.141	0.545	0.385	0.443	72.63	192.933	87.998
3.747	1.899	0.524	0.405	0.463	0.438	157.408	28.272	238.318
3.031	0.625	3.913	0.365	0.384	0.336	123.206	0	102.31
1.382	1.195	3.29	0.318	0.413	0.336	133.02	0	95.309
2.13	0.883	0.894	0.343	0.337	0.261	65.302	0	42.328
4.714	0.78	0.407	0.389	0.22	0.294	274.824	134.647	323.133
1.885	1.469	1.434	0.408	0.394	0.351	214.344	121.091	200.247
1.049	0.433	0.519	0.517	0.351	0.293	0	160.138	41.79
5.061	3.581	1.897	0.477	0.302	0.352	61.727	0	110.68
0.713	1.071		0.319	0.342	0.436	105.668	0	278.655
4.203	1.718		0.275	0.328		73.383	73.884
3.857	1.444		0.284	0.336		98.455	23.396
4.246	2.94		0.312	0.448		268.212	188.26
1.372	0.944		0.348	0.309		164.676	65.557
3.59	0.961		0.268	0.287		113.531	85.544
1.309	0.235		0.31	0.345		0	205.988
1.16	0.986		0.395	0.289		81.846	0
4.186	2.218		0.391	0.382		51.882	7.69
5.085	0.597		0.375	0.353		16.876	26.564
1.731	0.464		0.275	0.35		37.175	39.083
3.967	0.323		0.292	0.352		109.489	39.083
1.45	0.861		0.438	0.271
3.948			0.307
